# Supplementary material for: Isolation of Cherry Seed Oil Using Conventional Techniques and Supercritical Fluid Extraction
Source: Foods. 2022 Dec 20;12(1):11. doi: 10.3390/foods12010011 (PMC9818375; doi:10.3390/foods12010011)
Supplement: Supplementary file 1 [file foods-12-00011-s001.zip]

Archive with 1 entries (1 files):
- foods-2036400-supplementary.pdf
